# Supplementary material for: Genetic and Molecular Analysis of Root Hair Development in Arabis alpina
Source: Front Plant Sci. 2021 Oct 15;12:767772. doi: 10.3389/fpls.2021.767772 (PMC8554057; doi:10.3389/fpls.2021.767772)
Supplement: Supplementary file 1 [file Data_Sheet_1.zip]

Archive with 2 entries (2 files):
- Supplementary Figures.PPTX
- Supplementary Tables.XLSX
