# Supplementary material for: Genetic and Molecular Analysis of Root Hair Development in Arabis alpina
Source: Front Plant Sci. 2021 Oct 15;12:767772. doi: 10.3389/fpls.2021.767772 (PMC8554057; doi:10.3389/fpls.2021.767772)
Supplement: Supplementary file 1 [file Data_Sheet_1.zip › Supplementary Tables.XLSX]

## Sheet: S1
Table S1: Candidate genes for root hair morphogenesis. The list contains genes known to be involved in root hair development of A. thaliana, trichome genes, TTG1-MBW genes, pollen tube genes and selected exemplary publications reporting on a respective phenotype in part extracted from TAIR (www.arabidopsis.com). In total, 136 genes from A. thaliana were considered and 283 corresponding orthologs …
#	Gene	ID	Reference	Alpina_v5.1 ortholog
1	ERH1	unknown	Schneider et al. 1997	unknown
2	ERH2/POM1/CTL1	AT1G05850	Hauser et al. 1995, Schneider et al. 1997	Aa_G220660
3	ERH3/KTN1	AT1G80350	Schneider et al. 1997	Aa_G312130
4	CTR1	AT5G03730	Kieber et al. 1993	Aa_G226400
5	TRN1/LOP1	AT5G55540	Carland et al. 1996	Aa_G48430
6	TRN2/TET1	AT5G46700	Cnops et al. 2000	Aa_G26310
7	RHL1/HYP7	AT1G48380	Schneider et al. 1997	Aa_G110800
8	RHL2/SPO11-3/BIN5/TOP6A	AT5G02820	Schneider et al. 1997	Aa_G260770
9	RHL3/HYP6/BIN3/TOP6B	AT3G20780	Schneider et al. 1997	Aa_G133270
10	AXR2/IAA7	AT3G23050	Wilson et al. 1990	Aa_G423890
11	AXR3/IAA17	AT1G04250	Leyser et al. 1996	NA
12	RHD6	AT1G66470	Masucci and Schiefelbein 1994	Aa_G288090
13	TRH1/KUP4	AT4G23640	Rigas et al. 2001	Aa_G135350, Aa_G147500, Aa_G147520, Aa_G189640, Aa_G204130, Aa_G240860, Aa_G263930, Aa_G328750, Aa_G365580, Aa_G468700, Aa_G52320, Aa_G66630, Aa_G677910, Aa_G8080, Aa_G8090
14	TIP1	AT5G20350	Schiefelbein et al. 1993	Aa_G105100, Aa_G15720, Aa_G490430
15	RHD1/UGE4	AT1G64440	Schiefelbein and Somerville 1990	Aa_G270090, Aa_G275300, Aa_G500540
16	RHD2/RBOHC	AT5G51060	Schiefelbein and Somerville 1990	Aa_G103490, Aa_G153070, Aa_G19200, Aa_G275560, Aa_G324280, Aa_G33950, Aa_G353720, Aa_G407850, Aa_G477180, Aa_G699380
17	SHV1	unknown	Parker et al. 2000	unknown
18	SHV2/COBL9	AT5G49270	Parker et al. 2000	Aa_G16800, Aa_G20530, Aa_G250690, Aa_G468260, Aa_G512260, Aa_G589230
19	SHV3/GDPDL3	AT4G26690	Parker et al. 2000	Aa_G250600, Aa_G31480, Aa_G31600, Aa_G48350, Aa_G618320, Aa_G250610
20	KJK/RHD7/CSLD3	AT3G03050	Favery et al 2001, Wang et al 2001	Aa_G111780, Aa_G136880, Aa_G150190, Aa_G152760, Aa_G162220, Aa_G183690, Aa_G20930, Aa_G264900, Aa_G353330, Aa_G487080, Aa_G489300, Aa_G553710, Aa_G6600, Aa_G9880, Aa_G89560
21	KEU/SEC11	AT1G12360	Assaad et al., 1996	Aa_G106090, Aa_G246090, Aa_G35070
22	CEN1	unknown	Parker et al. 2000	unknown
23	CEN2	unknown	Parker et al. 2000	unknown
24	CEN3	unknown	Parker et al. 2000	unknown
25	SCN1	AT3G07880	Parker et al. 2000, Carol et al. 2005	Aa_G258560
26	BST1	AT5G65090	Parker et al. 2000	NA
27	COW1	AT4G34580	Grierson et al., 1997	Aa_G110270, Aa_G287860, Aa_G351950, Aa_G547700, Aa_G179550, Aa_G287840, Aa_G351940, Aa_G348690, Aa_G93390
28	RHD3/GOM8	AT3G13870	Schiefelbein and Somerville 1990	Aa_G243330, Aa_G254510, Aa_G579230, Aa_G10200, Aa_G579240
29	RHD4/SAC7	AT3G51460	Schiefelbein and Somerville 1990	Aa_G113750, Aa_G122720
30	LRX1	AT1G12040	Baumberger et al 2001	Aa_G298900, Aa_G488340
31	AUX1	AT2G38120	Pickett et al. 1990, Masucci and Schiefelbein 1996	Aa_G121500, Aa_G172230, Aa_G36610, Aa_G612100, Aa_G666030
32	AXR1	AT1G05180	Estelle and Somerville 1987, Masucci and Schiefelbein 1996	Aa_G235380, Aa_G243640
33	EIN2	AT5G03280	Guzmàn and Ecker 1990, Pitts et al. 1998	Aa_G259850
34	EIN1/ETR1	AT1G66340	Guzmàn and Ecker 1990, Pitts et al. 1998	Aa_G149690, Aa_G241240
35	PFN1	AT2G19760	Ramachandran et al 2000	Aa_G331450
36	ETO1	AT3G51770	Guzmàn and Ecker 1990, Pitts et al. 1998, Yuen et al., 2005	Aa_G188720, Aa_G236050, Aa_G93870
37	PHYA	AT1G09570	De Simone et al. 2000	Aa_G176300, Aa_G380660, Aa_G44320, Aa_G516460, Aa_G56930
38	PHYB	AT2G18790	Reed et al. 1993, De Simone et al. 2000	Aa_G176300, Aa_G380660, Aa_G44320, Aa_G516460, Aa_G56930
39	SAR1/NUP160	AT1G33410	Cernac et al. 1997	Aa_G353110
40	FER	AT3G51550	Escobar-restrepo et al. 2007, Cheung A Y. and Wu H. M. 2011	Aa_G120780, Aa_G120790, Aa_G443210, Aa_G508110, Aa_G122900, Aa_G138820, Aa_G351890, Aa_G377420, Aa_G414150, Aa_G4360, Aa_G448330, Aa_G50380, Aa_G54560, Aa_G550770, Aa_G632240, Aa_G204820, Aa_G448810
41	MRI	AT2G41970	Boisson-Dernier et al. 2015, Liao et al., 2016	Aa_G67270
42	LLG1	AT5G56170	Capron et al 2008, Li et al., 2015	Aa_G216680, Aa_G640210
43	CNGC9/LPAT1	AT4G30560	Kim et al 2005, Brost et al 2019	Aa_G166810, Aa_G179720, Aa_G196870, Aa_G196890, Aa_G306080, Aa_G31700, Aa_G325220, Aa_G325430, Aa_G381520, Aa_G41500, Aa_G420580, Aa_G432050, Aa_G462570, Aa_G502960, Aa_G67850, Aa_G196910, Aa_G196880, Aa_G196900
44	CNGC14	AT2G24610	Zhang S et al., 2017, Brost et al 2019	Aa_G166810, Aa_G179720, Aa_G196870, Aa_G196890, Aa_G306080, Aa_G31700, Aa_G325220, Aa_G325430, Aa_G381520, Aa_G41500, Aa_G420580, Aa_G432050, Aa_G462570, Aa_G502960, Aa_G67850, Aa_G196910, Aa_G196880, Aa_G196900
45	TTG1	AT5G24520	Galway et al. 1994	Aa_G45330
46	GL3	AT5G41315	Payne et al 2000, Bernhardt et al. 2003	Aa_G234510, Aa_G547900
47	EGL3	AT1G63650	Bernhardt et al. 2003	Aa_G234510, Aa_G547900
48	TT8	AT4G09820	Baudry et al. 2004, Baudry et al. 2006	Aa_G390510
49	MYC1	AT4G00480	Symonds et al. 2011, Bruex et al. 2012, Pesch et al. 2013	Aa_G511730, Aa_G586660
50	GL1	AT3G27920	Koornneef et al. 1982, Marks et al. 1989, Herman et al. 1989	Aa_G34210
51	WER/MYB66	AT5G14750	Lee and Schiefelbein 1999	Aa_G7920
52	MYB23	AT5G40330	Kirik et al. 2001b, Matsui et al. 2005, Gonzalez et al. 2009, Kang et al. 2009	Aa_G247540
53	PAP1/MYB75	AT1G56650	Zhang et al. 2003, Zimmermann et al. 2004, Baudry et al. 2006	Aa_G691680
54	PAP2/MYB90	AT1G66390	Zhang et al. 2003, Zimmermann et al. 2004, Appelhagen et al. 2011	Aa_G691680
55	TT2/MYB123	AT5G35550	Baudry et al. 2004, Baudry et al. 2006, Gonzalez et al. 2009	Aa_G363010
56	MYB5	AT3G13540	Li et al. 2009, Gonzalez et al. 2009	Aa_G463630
57	TRY	AT5G53200	Schellmann et al., 2002	Aa_G156710
58	CPC	AT2G46410	Wada et al., 1997, Wada et al. 2002	Aa_G196850, Aa_G33400
59	ETC1	AT1G01380	Kirik et al., 2004 a	Aa_G105910
60	ETC2	AT2G30420	Kirik et al., 2004 b	NA
61	ETC3/CPL3	AT4G01060	Tominaga 2008; Salazar-Henao et al. 2016	Aa_G67910
62	TCL1	AT2G30432	Wang et al., 2007	NA
63	TCL2/CPL4	AT2G30424	Gan et al. 2011	Aa_G645450
64	GL2	AT1G79840	Masucci et al. 1996	Aa_G115050, Aa_G235430, Aa_G257080, Aa_G298510, Aa_G604430, Aa_G15850, Aa_G239140, Aa_G247160, Aa_G303440, Aa_G557370, Aa_G57930, Aa_G243670, Aa_G724610, Aa_G78490
65	TTG2/WRKY44	AT2G37260	Simon et al. 2013	Aa_G30000
66	ARK1	AT3G54870	Sakai et al. 2008, Yang et al., 2007 ; Yoo and Blancaflor 2013	Aa_G10870, Aa_G94580, Aa_G381380
67	MID/BIN4	AT5G24630	Kirik et al., 2007; Breuer et al., 2007	Aa_G45230
68	CAP1	AT5G61350	Bai et al. 2014	Aa_G120780, Aa_G120790, Aa_G443210, Aa_G508110, Aa_G122900, Aa_G138820, Aa_G351890, Aa_G377420, Aa_G414150, Aa_G4360, Aa_G448330, Aa_G50380, Aa_G54560, Aa_G550770, Aa_G632240, Aa_G204820, Aa_G448810
69	GSL10/CALS9	AT3G07160	Töller et al. 2008	Aa_G105250, Aa_G132950, Aa_G154650, Aa_G155200, Aa_G159720, Aa_G22770, Aa_G340260, Aa_G373290, Aa_G647680, Aa_G78770, Aa_G79390, Aa_G350910
70	CSLD4	AT4G38190	Bernal et al., 2008	Aa_G111780, Aa_G136880, Aa_G150190, Aa_G152760, Aa_G162220, Aa_G183690, Aa_G20930, Aa_G264900, Aa_G353330, Aa_G487080, Aa_G489300, Aa_G553710, Aa_G6600, Aa_G9880, Aa_G89560
71	CSLD1	AT2G33100	Bernal et al., 2008	Aa_G111780, Aa_G136880, Aa_G150190, Aa_G152760, Aa_G162220, Aa_G183690, Aa_G20930, Aa_G264900, Aa_G353330, Aa_G487080, Aa_G489300, Aa_G553710, Aa_G6600, Aa_G9880, Aa_G89560
72	MYB108	AT3G06490	Mandaokar and Browse et al., 2009	Aa_G49930
73	MYB21	AT3G27810	Mandaokar and Browse et al., 2006	Aa_G570800
74	MYB24	AT5G40350	Mandaokar et al. 2006, Mandaokar and Browse et al., 2009	NA
75	TT4	AT5G13930	Buer et al. 2009	Aa_G289990, Aa_G52330, Aa_G52340
76	AGC1.5	AT3G12690	Zhang Y et al., 2009	Aa_G111340, Aa_G12270, Aa_G520000, Aa_G63480, Aa_G151470, Aa_G27390, Aa_G40140, Aa_G467090, Aa_G641230, Aa_G69790, Aa_G336910, Aa_G377620
77	SPP	AT2G03120	Han et al., 2009	Aa_G171920
78	SCM	AT1G11130	Kwak and Schiefelbein 2007	Aa_G290210, Aa_G293170, Aa_G371040, Aa_G504530, Aa_G56290, Aa_G290220, Aa_G384420, Aa_G572760
79	MYB113	AT1G66370	Heppel et al 2013	NA
80	MYB114	AT1G66380	Heppel et al. 2013	NA_in_wb_table
81	AN	AT1G01510	Schwab et al. 2000	Aa_G105790, Aa_G105800
82	WRM/ARP2	AT3G27000	Hülskamp et al. 1994, Mathur et al. 1999	Aa_G120920
83	KAK/UPL3	AT4G38600	Hülskamp et al. 1994, Perazza et al. 1999	Aa_G138090
84	CKS1	AT2G27960	Umeda et al. 2000	NA
85	PLDζ1	AT3G16785	Ohashi et al. 2003	Aa_G51080, Aa_G97020
86	SIM	AT5G04470	Walker et al. 2000	Aa_G73130
87	CYCB1;2	AT5G06150	Schnittger et al. 2002a	Aa_G216070, Aa_G570060, Aa_G570070
88	CYCD3;1	AT4G34160	Schnittger et al. 2002b	Aa_G97330
89	CPR5	AT5G64930	Kirik et al. 2001a	Aa_G20740
90	PYM/UVI4	AT2G42260	Perazza et al. 1999	Aa_G230820
91	RFI	unknown	Perazza et al. 1999	unknown
92	SPY	AT3G11540	Perazza et al. 1998, Perazza et al. 1999, Cui et al. 2014	Aa_G216050
93	TFCA/KIS	AT2G30410	Kirik et al. 2002a	Aa_G257690
94	TFCC/POR	AT4G39920	Kirik et al. 2002b	Aa_G486330
95	FAS/TON2	AT5G18580	Camilleri et al. 2002	Aa_G280280
96	DRL1	AT1G13870	Bancroft et al. 1993	Aa_G569530
97	ZWI/KCBP	AT5G65930	Hülskamp et al. 1994, Oppenheimer et al. 1997	Aa_G113650
98	STI	AT2G02480	Hülskamp et al. 1994, Ilgenfritz et al., 2003	Aa_G435350
99	GLH1/PFT1	AT1G25540	Sundaravelpandian et al. 2012	Aa_G596310
100	CDO/ABC1-LIKE KINASE 1	AT4G31390	Oppenheimer 1998	Aa_G399020
101	STA	unknown	Hülskamp et al. 1994, Folkers et al. 1997	unknown
102	DIS3/ITB1/SCAR2/WAVE4	AT2G38440	Zhang et al. 2005a; Zhang et al. 2005a	Aa_G402790
103	NOK	AT3G01140	Folkers et al. 1997, Jakoby et al. 2008	Aa_G14650
104	DIS1/ARP3	AT1G13180	Hülskamp et al. 1994, Mathur et al., 1999, Mathur et al. 2003a	Aa_G584930
105	DIS2	AT1G30825	Hülskamp et al. 1994, Schwab et al., 2003, El-Din El-Assal et al., 2004	Aa_G216410
106	ALI	unknown	Hülskamp et al. 1994, Mathur et al., 1999, Schwab et al., 2003	unknown
107	CRK/ARPC5	AT4G01710	Hülskamp et al. 1994, Mathur et al., 1999, Schwab et al., 2003, Mathur et al. 2003b	Aa_G37300
108	GRL/NAP1	AT2G35110	Hülskamp et al. 1994, Mathur et al., 1999, Schwab et al., 2003, El-Assal, et al., 2004	Aa_G344510
109	KLK/PIR	AT5G18410	Hülskamp et al. 1994, Mathur et al., 1999, Schwab et al., 2003, Basu et al., 2004	Aa_G655880
110	BRK1	AT2G22640	Djakovic et al. 2006	NA
111	SPI	AT1G03060	Hülskamp et al. 1994, Schwab et al., 2003, Saedler et al. 2009	Aa_G180060, Aa_G228370
112	RPT5A	AT3G05530	Ueda et al., 2011	Aa_G50940
113	FAB1A	AT4G33240	Hirano et al. 2011, Serrazina et al., 2014	Aa_G214060, Aa_G288250, Aa_G367170, Aa_G56340
114	FAB1B	AT3G14270	Serrazina et al., 2014	Aa_G214060, Aa_G288250, Aa_G367170, Aa_G56340
115	FFT/DTX35	AT4G25640	Zhang H et al., 2017	Aa_G29660, Aa_G299940
116	CALS5/GSL2	AT2G13680	Dong et al., 2005	Aa_G105250, Aa_G132950, Aa_G154650, Aa_G155200, Aa_G159720, Aa_G22770, Aa_G340260, Aa_G373290, Aa_G647680, Aa_G78770, Aa_G79390, Aa_G350910
117	PDAT1	AT5G13640	Zhang M et al., 2009	Aa_G209420, Aa_G611350
118	DGAT1	AT2G19450	Zhang M et al., 2009	Aa_G143440
119	LTP5	AT3G51600	Chae K et al ., 2009	Aa_G122970
120	GAPCP-2	AT1G16300	Muñoz-Bertomeu J et al ., 2009	Aa_G217200, Aa_G563200
121	RMF	AT3G61730	Kim OK et al.,2010	Aa_G33500
122	FKP1	AT4G11820	Ishiguro S et al., 2010	Aa_G546090
123	S6K1	AT3G08730	Henriques et al., 2010	Aa_G24350, Aa_G271800
124	TIP5;1	AT3G47440	Soto G et al., 2010	Aa_G207430
125	TIP1;3	AT4G01470	Soto G et al., 2010	Aa_G347450
126	PIP5K6	AT3G07960	Sousa et al., 2008	Aa_G121550, Aa_G258650, Aa_G272190, Aa_G324480, Aa_G371790, Aa_G483550, Aa_G88430, Aa_G43410, Aa_G549640
127	SEC22	AT1G11890	Guan et al., 2021	Aa_G77460
128	CHX21	AT2G31910	Lu Y et al ., 2011	Aa_G105290, Aa_G135500, Aa_G154710, Aa_G201100, Aa_G394500, Aa_G417370, Aa_G682960, Aa_G79420
129	ATRABD2B	AT5G47200	Peng J et al., 2011	Aa_G352350
130	ATRABD2C	AT4G17530	Peng J et al., 2011	Aa_G607290
131	MGP4	AT4G01220	Liu XL et al.,2011	Aa_G232870, Aa_G53300, Aa_G46740
132	EIF3E,EIF3H	AT3G57290,AT2G39990	Xia et al., 2010, Roy B et al., 2011	Aa_G292270
133	PAD2/RML1	AT4G23100	Cheng et al., 1995	Aa_G301650, Aa_G301660, Aa_G301680, Aa_G301690
134	POP2/GABA-T	AT3G22200	Renault H et al., 2010, Renault H et al., 2011	Aa_G571290
135	PSS1	AT1G15110	Yamaoka et al., 2021	Aa_G121050
136	AMC/PEX13	AT3G07560	Boisson-Dernier et al.2008	NA

## Sheet: S2.1
Table S2: Whole genome sequencing results. For each SNP located in the genes of interest, the following information are provided: (1) The chromosome : (2) the position in the chromosome : (3) the reference allele : (4) the mutant allele : (5) abbreviation for the location or type of exchange regarding the gene model : (6) mutant allele coverage : (7) mutant allele frequency_amino acid exchange (i…
Gene	AtGene	AaGene	1×1 ortholog	56694, pep1 397	56696, pep1 1051	56697, pep1 1397	56698, pep1 1250	56699, pj 1062	56700, 1159	56701, pep1 1390	56702, 1611	56703, pj 1193/pj 1183	56704, 149	56705, 65	56706, pj 1176	56707, pep1 223	56708, pep1 1127	56709, pep1 1186	56710, pep1 1101	56711, pep1 1185	56712, pj 1183	56713, pj 1308
KEU	AT1G12360	Aa_G106090	AT1G02010	chr1:98877:C:T:NSYN:12:1.00_G to R
COW1	AT4G34580	Aa_G547700			chr7:5104940:G:A:NSYN:13:1.00_Q to *	chr7:5105849:G:A:NSYN:13:1.00_P to L				chr7:5106233:C:T:SSC:22:1.00		chr7:5106403:C:T:SSC:9:1.00
RHD2	AT5G51060	Aa_G324280				chr2:569693:G:A:ITR:5:1.00
KJK	AT3G03050	Aa_G89560	AT5G44030			chr6:2310678:C:T:NSYN:9:1.00_G to E
RHD3	AT3G13870	Aa_G254510				chr6:9583595:C:T:ITR:5:1.00
SAR1	AT1G33410	Aa_G353110					chr7:35565570:G:A:ITR:20:1.00							chr7:35560641:C:T:NSYN:6:1.00_A to V
FER	AT3G51550	Aa_G4360	AT3G04690				chr3:2200633:C:T:NSYN:20:0.95_D to N
RHD4	AT3G51460	Aa_G122720							chr5:15598882:C:T:NSYN:10:1.00_P to S
CTR1	AT5G03730	Aa_G226400											chr8:1858319:C:T:NSYN:24:1.00_R to K
CNGC9	AT4G30560	Aa_G196900											chr4:49198444:C:T:SYN:30:1.00
CNGC14	AT2G24610	Aa_G196900											chr4:49198444:C:T:SYN:30:1.00
AXR1	AT1G05180	Aa_G243640												chr6:3689180:C:T:ITR:25:1.00
KJK	AT3G03050	Aa_G111780																		chr3:1199670:C:T:NSYN:9:1.00, T to M		chr3:1197591:G:A:NSYN:14:1.00_G to R
TRH1	AT4G23640	Aa_G677910	AT2G40540																	chr4:45052783:C:T:NSYN:8:1.00, S to L
FER	AT3G51550	Aa_G448810																				chr8:46175876:G:A:NSYN:21:0.88
GL3	AT5G41315	Aa_G547900							chr6:32859301:C:T:NSYN:13:1.00_S to F;chr6:32861310:C:T:ITR:16:1.00		chr6:32859281:G:A:NSYN:16:1.00		chr6:32860912:C:T:NSYN:33:1.00_Q to *	chr6:32861819:G:A:SSC:20:1.00_SSC			chr6:32858360:C:T:NSYN:13:0.87_S to F		chr6:32858435:G:A:ITR:7:0.88
EGL3	AT1G63650	Aa_G547900							chr6:32859301:C:T:NSYN:13:1.00;chr6:32861310:C:T:ITR:16:1.00		chr6:32859281:G:A:NSYN:16:1.00		chr6:32860912:C:T:NSYN:33:1.00_Q to *	chr6:32861819:G:A:SSC:20:1.00_SSC			chr6:32858360:C:T:NSYN:13:0.87_S to F		chr6:32858435:G:A:ITR:7:0.88
GL2	AT1G79840	Aa_G303440	AT1G73360					chr2:34035145:C:T:NSYN:12:1.00_G to E
GL2	AT1G79840	Aa_G298510	AT4G21750						chr7:43723372:C:T:NSYN:13:0.93_R to Q
GL2	AT1G79840	Aa_G604430	AT4G17710													chr7:49355721:G:A:NSYN:8:1.00_C to Y
GL2	AT1G79840	Aa_G239140																chr2:39840635:G:A:ITR:16:1.00
DGAT1	AT2G19450	Aa_G143440		chr3:29466417:C:T:NSYN:20:0.87, T to I
GSL10	AT3G07160	Aa_G647680				chr8:37411051:C:T:ITR:7:1.00
CSLD4	AT4G38190	Aa_G89560	AT5G44030			chr6:2310678:C:T:NSYN:9:1.00
CSLD1	AT2G33100	Aa_G89560	AT5G44030			chr6:2310678:C:T:NSYN:9:1.00
CALS5	AT2G13680	Aa_G647680				chr8:37411051:C:T:ITR:7:1.00
CALS9	AT3G07160	Aa_G647680				chr8:37411051:C:T:ITR:7:1.00
CAP1	AT5G61350	Aa_G4360	AT3G04690				chr3:2200633:C:T:NSYN:20:0.95
FAB1A	AT4G33240	Aa_G288250					chr7:6778039:G:A:NSYN:9:1.00_V to M
FAB1B	AT3G14270	Aa_G288250					chr7:6778039:G:A:NSYN:9:1.00
CYCD3;1	AT4G34160	Aa_G97330							chr7:5617598:C:T:NSYN:11:1.00_W to *
GSL10	AT3G07160	Aa_G154650												chr6:4067984:C:T:SYN:15:0.94
CALS5	AT2G13680	Aa_G154650												chr6:4067984:C:T:SYN:15:0.94
CALS9	AT3G07160	Aa_G154650												chr6:4067984:C:T:SYN:15:0.94
AGC1.5	AT3G12690	Aa_G12270	AT2G36350												chr4:38772304:A:G:NSYN:11:1.00_L to S
SCM	AT1G11130	Aa_G290210	AT3G13065													chr3:7322862:G:A:NSYN:23:1.00_S to N
CYCB1;2	AT5G06150	Aa_G570060															chr8:3599525:G:A:ITR:22:1.00
SPI	AT1G03060	Aa_G180060	NA														chr6:1484908:C:T:SSC:13:1.00
SPI	AT1G03060	Aa_G228370															chr1:1174357:C:T:SYN:13:1.00
PLDζ1	AT3G16785	Aa_G97020																	chr3:11379939:G:A:ITR:12:1.00
FAS/TON2	AT5G18580	Aa_G280280																	chr8:16498591:C:T:ITR:26:1.00
CSLD4	AT4G38190	Aa_G111780																		chr3:1199670:C:T:NSYN:9:1.00		chr3:1197591:G:A:NSYN:14:1.00
CSLD1	AT2G33100	Aa_G111780																		chr3:1199670:C:T:NSYN:9:1.00		chr3:1197591:G:A:NSYN:14:1.00
CAP1	AT5G61350	Aa_G448810																				chr8:46175876:G:A:NSYN:21:0.88
PLDζ1	AT3G16785	Aa_G51080																				chr3:2803523:G:A:NSYN:13:1.00
GRL	AT2G35110	Aa_G344510																				chr4:36696028:C:T:NSYN:11:1.00;chr4:36697209:C:T:NSYN:12:1.00
RPT5A	AT3G05530	Aa_G50940																				chr3:2763870:G:A:NSYN:10:1.00
FAB1A	AT4G33240	Aa_G214060																				chr2:30986811:G:A:NSYN:14:1.00
FAB1B	AT3G14270	Aa_G214060																				chr2:30986811:G:A:NSYN:14:1.00

## Sheet: S2.2
Table S2: Whole genome sequencing results. For each SNP located in the genes of interest, the following information are provided: (1) The chromosome : (2) the position in the chromosome : (3) the reference allele : (4) the mutant allele : (5) abbreviation for the location or type of exchange regarding the gene model : (6) mutant allele coverage : (7) mutant allele frequency_amino acid exchange (i…
Gene	AtGene	AaGene	1×1 ortholog	80900, pep1_1137	80902, pep1_616	80904, pep1_381	80906, pep1_552	80908, pep1_366	80910, pep1_395	80912, pep1_216	80914, pep1_197	80916, pep1_1085	80918, pep1_960	80920, pep1_1276	80922, pep1_101	80924, pep1_1091/1051	80926, pep1_1034	80928, pj_1245	80930, pj_1221	80932, pj_1379	80934, pj_1725
TRH1	AT4G23640	Aa_G189640	AT1G70300	chr2:29957793:G:A:ITR:13:1.00
TRH1	AT4G23640	Aa_G677910	AT2G40540		chr4:45053489:G:A:SYN:3:1.00
SHV2	AT5G49270	Aa_G16800	NA		chr4:49032922:G:A:NSYN:12:1.00_A to V
KJK	AT3G03050	Aa_G150190	AT4G18780			chr7:48044522:G:A:ITR:18:0.86
RHD3	AT3G13870	Aa_G579230	AT1G72960			chr2:33535889:G:A:NSYN:16:1.00_A to T
KJK	AT3G03050	Aa_G489300	AT1G32180				chr1:28812462:C:T:NSYN:14:1.00_E to K
TRH1	AT4G23640	Aa_G52320						chr3:34806:C:T:ITR:16:1.00
RHD2	AT5G51060	Aa_G153070						chr8:30582493:C:T:NSYN:9:1.00_G to R
ETR1/EIN1	AT1G66340	Aa_G149690						chr2:16998710:G:A:SYN:9:1.00
FER	AT3G51550	Aa_G448810	AT5G61350					chr8:46176493:G:A:NSYN:18:1.00_E to K
CTR1	AT5G03730	Aa_G226400										chr8:1860495:G:A:NSYN:9:1.00
KJK	AT3G03050	Aa_G111780										chr3:1199638:G:A:NSYN:11:1.00, w to *
KJK	AT3G03050	Aa_G162220	AT5G16910									chr8:13426554:G:A:NSYN:9:1.00
COW1	AT4G34580	Aa_G110270	AT2G16380									chr3:26618934:G:A:SSC:6:1.00
RHD2	AT5G51060	Aa_G33950	AT5G60010										chr8:41294270:G:A:NSYN:21:1.00								chr8:41290816:C:T:NSYN:20:1.00
RHD2	AT5G51060	Aa_G699380											chr5:7040737:G:A:SYN:10:1.00
EIN2	AT5G03280	Aa_G259850												chr8:1529525:G:T:NSYN:4:1.00, M to F							chr8:1526434:G:A:ITR:7:0.88
PFN1	AT2G19760	Aa_G331450													chr3:29690660:C:T:NSYN:8:1.00, G to E
FER	AT3G51550	Aa_G508110	NA												chr5:3425049:C:T:NSYN:14:0.88, T to I
SCN1	AT3G07880	Aa_G258560														chr3:4200360:C:T:ITR:8:1.00
COW1	AT4G34580	Aa_G547700														chr7:5104940:G:A:NSYN:23:1.00, Q to *
RHD2	AT5G51060	Aa_G477180	AT4G11230														chr6:16341436:A:-:NSYN:11:1.00;chr6:16341437:G:-:NSYN:11:1.00, Q to X
FER	AT3G51550	Aa_G122900															chr5:15718403:C:T:NSYN:15:1.00, G to E
FER	AT3G51550	Aa_G54560	AT5G54380															chr8:35664599:C:T:NSYN:14:1.00, G to R
RHD2	AT5G51060	Aa_G324280	AT1G64060																chr2:574826:C:T:NSYN:20:1.00, E to K
ETO1	AT3G51770	Aa_G93870	AT5G58550																chr8:39997494:C:T:NSYN:16:1.00, G to S
ERH2/POM1	AT1G05850	Aa_G220660																		chr1:3201597:G:A:SYN:18:0.95
KJK	AT3G03050	Aa_G20930																		chr8:48091053:G:A:ITR:25:1.00
FER	AT3G51550	Aa_G443210	AT5G39000																	chr6:29857015:C:T:NSYN:13:1.00, P to L
RHL2	AT5G02820	Aa_G260770																			chr8:1193581:G:A:NSYN:16:1.00
CNGC9	AT4G30560	Aa_G196900																			chr4:49197979:C:T:SYN:24:1.00
CNGC14	AT2G24610	Aa_G196900																			chr4:49197979:C:T:SYN:24:1.00
GL2	AT1G79840	Aa_G57930	AT3G61150				chr5:26918643:C:T:NSYN:10:1.00
GL2	AT1G79840	Aa_G247160	AT5G52170					chr8:32347670:C:T:NSYN:15:1.00
GL2	AT1G79840	Aa_G239140							chr2:39839555:G:A:SYN:24:1.00
GL2	AT1G79840	Aa_G303440								chr2:34035446:G:A:SYN:17:1.00
MYC1	AT4G00480	Aa_G586660	NA										chr1:237282:G:A:NSYN:18:0.86
GL2	AT1G79840	Aa_G15850	NA													chr4:48841675:G:A:NSYN:9:1.00
TFCC	AT4G39920	Aa_G486330		chr7:1273142:C:T:SYN:16:1.00
SPI	AT1G03060	Aa_G228370		chr1:1178366:G:A:NSYN:8:1.00_Q to *				chr1:1178513:G:A:NSYN:10:1.00		chr1:1176823:G:A:NSYN:15:1.00			chr1:1178846:G:A:NSYN:8:1.00, Q to *
GSL10	AT3G07160	Aa_G154650	AT2G31960		chr6:4073742:G:A:NSYN:10:1.00_L to F		chr6:4066294:G:A:ITR:10:1.00
CDO	AT4G31390	Aa_G399020			chr7:9744167:C:T:NSYN:10:0.91_E to K							chr7:9743883:C:T:SYN:9:1.00
CALS5	AT2G13680	Aa_G154650			chr6:4073742:G:A:NSYN:10:1.00		chr6:4066294:G:A:ITR:10:1.00
CALS9	AT3G07160	Aa_G154650			chr6:4073742:G:A:NSYN:10:1.00		chr6:4066294:G:A:ITR:10:1.00
CSLD4	AT4G38190	Aa_G150190				chr7:48044522:G:A:ITR:18:0.86
CSLD1	AT2G33100	Aa_G150190				chr7:48044522:G:A:ITR:18:0.86
CSLD4	AT4G38190	Aa_G489300	AT1G32180				chr1:28812462:C:T:NSYN:14:1.00
CSLD1	AT2G33100	Aa_G489300					chr1:28812462:C:T:NSYN:14:1.00
CAP1	AT5G61350	Aa_G448810						chr8:46176493:G:A:NSYN:18:1.00
CHX21	AT2G31910	Aa_G135500							chr2:455163:G:A:ITR:11:1.00
ARK1	AT3G54870	Aa_G381380								chr5:20710519:C:T:NSYN:10:1.00, Q to *											chr5:20710982:G:A:NSYN:21:1.00, W to *
GSL10	AT3G07160	Aa_G105250								chr3:25258988:G:A:SYN:16:1.00
CALS5	AT2G13680	Aa_G105250								chr3:25258988:G:A:SYN:16:1.00
CALS9	AT3G07160	Aa_G105250								chr3:25258988:G:A:SYN:16:1.00
GSL10	AT3G07160	Aa_G340260									chr3:9238332:C:T:ITR:16:1.00									chr3:9235977:C:T:ITR:10:1.00
CALS5	AT2G13680	Aa_G340260									chr3:9238332:C:T:ITR:16:1.00									chr3:9235977:C:T:ITR:10:1.00
CALS9	AT3G07160	Aa_G340260									chr3:9238332:C:T:ITR:16:1.00									chr3:9235977:C:T:ITR:10:1.00
CSLD4	AT4G38190	Aa_G111780										chr3:1199638:G:A:NSYN:11:1.00
CSLD4	AT4G38190	Aa_G162220										chr8:13426554:G:A:NSYN:9:1.00
CSLD1	AT2G33100	Aa_G111780										chr3:1199638:G:A:NSYN:11:1.00
CSLD1	AT2G33100	Aa_G162220										chr8:13426554:G:A:NSYN:9:1.00
GSL10	AT3G07160	Aa_G159720	AT2G36850										chr4:39403210:C:T:SSC:5:1.00
CALS5	AT2G13680	Aa_G159720	AT2G36850										chr4:39403210:C:T:SSC:5:1.00
CALS9	AT3G07160	Aa_G159720	AT2G36850										chr4:39403210:C:T:SSC:5:1.00
CHX21	AT2G31910	Aa_G201100												chr6:33143332:G:A:SYN:17:0.94
CAP1	AT5G61350	Aa_G508110													chr5:3425049:C:T:NSYN:14:0.88
CAP1	AT5G61350	Aa_G122900	AT3G51550														chr5:15718403:C:T:NSYN:15:1.00
CAP1	AT5G61350	Aa_G54560																chr8:35664599:C:T:NSYN:14:1.00
SCM	AT1G11130	Aa_G293170	AT1G78980															chr2:38422789:C:T:NSYN:10:1.00
CAP1	AT5G61350	Aa_G443210	AT5G39000																	chr6:29857015:C:T:NSYN:13:1.00
CSLD4	AT4G38190	Aa_G20930																		chr8:48091053:G:A:ITR:25:1.00
CSLD1	AT2G33100	Aa_G20930																		chr8:48091053:G:A:ITR:25:1.00
CHX21	AT2G31910	Aa_G417370	AT4G23700																	chr7:38593980:G:A:NSYN:14:1.00, R to K
PIP5K6	AT3G07960	Aa_G272190	AT1G21980																		chr1:21262095:G:A:NSYN:24:1.00
PIP5K6	AT3G07960	Aa_G88430																			chr4:45427891:G:A:ITR:15:1.00

## Sheet: S3
Table S3. Identification of mutant-specific alleles. "SSC": splice site change
Phenotype	Background	Line ID	Name of the mutant	Mutation found	Genome sequenced
more hairs	pep1-1	1264	Aattg1-3	G (45) to D	-
	pep1-1	788	Aagl3-3	W (27) to *	-
	Pajares	65	Aagl3-4	SSC, exon6, G (3642) to A	+
	Pajares	149	Aagl3-5	Q (370) to *	+
	pep1-1	1159	Aagl3-6	S (123) to F	+
	pep1-1	1611	Aagl3-7	W (116) to *	+
	pep1-1	1839	Aagl3-8	D (265) to N	-
less hairs	pep1-1	1101			+
	Pajares	1176			+
	pep1-1	616			+
	Pajares	1379			+
	Pajares	1304			-
	pep1-1	1034			+
only bulge	Pajares	1062			+
	pep1-1	366	Aacap1	E (465) to K	+
	pep1-1	1276	Aalrx2	P (588) to T	+
swollen	Pajares	1221			+
	pep1-1	1127			+
	pep1-1	433			-
	pep1-1	503			-
	pep1-1	1186			+
	pep1-1	235/244			-
burst	pep1-1	1185	Aakjk-1	T (854) to M	+
	Pajares	1308	Aakjk-2	G (248) to R	+
	pep1-1	1085	Aakjk-3	W (843) to *	+
multiple hairs	Pajares	1384	Aascn1-1	Q (46) to *	-
short	pep1-1	397	Aakeule-1	G (487) to R	+
	pep1-1	223			+
	pep1-1	381			+
	Pajares	1245	Aathe1-1	G (614) to R	+
	pep1-1	1250	Aaanx1-1	D (813) to N	+
	pep1-1	395			+
	pep1-1	512			-
	pep1-1	552	Aacsld6-1	E (289) to K	+
	pep1-1	101	Aapfn1-1	G (64) to E	+
	pep1-1	1070			-
	pep1-1	1137	Aaspi-5	Q (2107) to *	+
	pep1-1	960	Aaspi-6	Q (1976) to *	+
	pep1-1	1051/1091	Aacow1-1	Q (505) to *	+
	pep1-1	1390	Aacow1-2	SSC, exon6, G(1849) to A	+
	pep1-1	1397	Aacow1-3	P (293) to L	+
	Pajares	1193/1183	Aacow1-4	SSC, exon5, G(1679) to A	+
branched	Pajares	1725	Aaark1-1	W (979) to *	+
	pep1-1	216	Aaark1-2	Q (899) to *	+
	pep1-1	197			+

## Sheet: S4
Table S4. Protein sequence similarity between Arabis alpinaand Arabidopsis thaliana root hair genes.
Gene	Protein sequence similariy between A. alpina and A. thaliana
CAP1	0.82
LRX2	0.91
KJK	0.95
KEU	0.68
THE1	0.93
ANX1	0.85
CSLD6	0.78
PFN1	0.89
SPI	0.89
COW1	0.87
ARK1	0.83
SCN1	0.84

## Sheet: References
	References
1	Appelhagen, I., O. Jahns, L. Bartelniewoehner, M. Sagasser, B. Weisshaar and R. Stracke (2011). "Leucoanthocyanidin Dioxygenase in Arabidopsis thaliana: characterization of mutant alleles and regulation by MYB-BHLH-TTG1 transcription factor complexes." Gene 484(1-2): 61-68.
2	Assaad, F. F., U. Mayer, G. Wanner and G. Jurgens (1996). "The KEULE gene is involved in cytokinesis in Arabidopsis." Mol Gen Genet 253(3): 267-277.
3	Bai, L., X. Ma, G. Zhang, S. Song, Y. Zhou, L. Gao, Y. Miao and C. P. Song (2014). "A Receptor-Like Kinase Mediates Ammonium Homeostasis and Is Important for the Polar Growth of Root Hairs in Arabidopsis." Plant Cell 26(4): 1497-1511.
4	Bancroft, I., J. D. Jones and C. Dean (1993). "Heterologous transposon tagging of the DRL1 locus in Arabidopsis." Plant Cell 5(6): 631-638.
5	Basu, D., D. El-Assal Sel, J. Le, E. L. Mallery and D. B. Szymanski (2004). "Interchangeable functions of Arabidopsis PIROGI and the human WAVE complex subunit SRA1 during leaf epidermal development." Development 131(17): 4345-4355.
6	Baudry, A., M. Caboche and L. Lepiniec (2006). "TT8 controls its own expression in a feedback regulation involving TTG1 and homologous MYB and bHLH factors, allowing a strong and cell-specific accumulation of flavonoids in Arabidopsis thaliana." Plant J 46(5): 768-779.
7	Baudry, A., M. A. Heim, B. Dubreucq, M. Caboche, B. Weisshaar and L. Lepiniec (2004). "TT2, TT8, and TTG1 synergistically specify the expression of BANYULS and proanthocyanidin biosynthesis in Arabidopsis thaliana." Plant J 39(3): 366-380.
8	Baumberger, N., C. Ringli and B. Keller (2001). "The chimeric leucine-rich repeat/extensin cell wall protein LRX1 is required for root hair morphogenesis in Arabidopsis thaliana." Genes Dev 15(9): 1128-1139.
9	Bernal, A. J., C. M. Yoo, M. Mutwil, J. K. Jensen, G. Hou, C. Blaukopf, I. Sorensen, E. B. Blancaflor, H. V. Scheller and W. G. Willats (2008). "Functional analysis of the cellulose synthase-like genes CSLD1, CSLD2, and CSLD4 in tip-growing Arabidopsis cells." Plant Physiol 148(3): 1238-1253.
10	Bernhardt, C., M. M. Lee, A. Gonzalez, F. Zhang, A. Lloyd and J. Schiefelbein (2003). "The bHLH genes GLABRA3 (GL3) and ENHANCER OF GLABRA3 (EGL3) specify epidermal cell fate in the Arabidopsis root." Development 130(26): 6431-6439.
11	Boisson-Dernier, A., S. Frietsch, T. H. Kim, M. B. Dizon and J. I. Schroeder (2008). "The peroxin loss-of-function mutation abstinence by mutual consent disrupts male-female gametophyte recognition." Curr Biol 18(1): 63-68.
12	Boisson-Dernier, A., C. M. Franck, D. S. Lituiev and U. Grossniklaus (2015). "Receptor-like cytoplasmic kinase MARIS functions downstream of CrRLK1L-dependent signaling during tip growth." Proc Natl Acad Sci U S A 112(39): 12211-12216.
13	Breuer, C., N. J. Stacey, C. E. West, Y. Zhao, J. Chory, H. Tsukaya, Y. Azumi, A. Maxwell, K. Roberts and K. Sugimoto-Shirasu (2007). "BIN4, a novel component of the plant DNA topoisomerase VI complex, is required for endoreduplication in Arabidopsis." Plant Cell 19(11): 3655-3668.
14	Brost, C., T. Studtrucker, R. Reimann, P. Denninger, J. Czekalla, M. Krebs, B. Fabry, K. Schumacher, G. Grossmann and P. Dietrich (2019). "Multiple cyclic nucleotide-gated channels coordinate calcium oscillations and polar growth of root hairs." Plant J 99(5): 910-923.
15	Bruex, A., R. M. Kainkaryam, Y. Wieckowski, Y. H. Kang, C. Bernhardt, Y. Xia, X. Zheng, J. Y. Wang, M. M. Lee, P. Benfey, P. J. Woolf and J. Schiefelbein (2012). "A gene regulatory network for root epidermis cell differentiation in Arabidopsis." PLoS Genet 8(1): e1002446.
16	Buer, C. S. and M. A. Djordjevic (2009). "Architectural phenotypes in the transparent testa mutants of Arabidopsis thaliana." Journal of Experimental Botany 60(3): 751-763.
17	Camilleri, C., J. Azimzadeh, M. Pastuglia, C. Bellini, O. Grandjean and D. Bouchez (2002). "The Arabidopsis TONNEAU2 gene encodes a putative novel protein phosphatase 2A regulatory subunit essential for the control of the cortical cytoskeleton." Plant Cell 14(4): 833-845.
18	Capron, A., M. Gourgues, L. S. Neiva, J. E. Faure, F. Berger, G. Pagnussat, A. Krishnan, C. Alvarez-Mejia, J. P. Vielle-Calzada, Y. R. Lee, B. Liu and V. Sundaresan (2008). "Maternal control of male-gamete delivery in Arabidopsis involves a putative GPI-anchored protein encoded by the LORELEI gene." Plant Cell 20(11): 3038-3049.
19	Carland, F. M. and N. A. McHale (1996). "LOP1: a gene involved in auxin transport and vascular patterning in Arabidopsis." Development 122(6): 1811-1819.
20	Carol, R. J., S. Takeda, P. Linstead, M. C. Durrant, H. Kakesova, P. Derbyshire, S. Drea, V. Zarsky and L. Dolan (2005). "A RhoGDP dissociation inhibitor spatially regulates growth in root hair cells." Nature 438(7070): 1013-1016.
21	Cernac, A., C. Lincoln, D. Lammer and M. Estelle (1997). "The SAR1 gene of Arabidopsis acts downstream of the AXR1 gene in auxin response." Development 124(8): 1583-1591.
22	Chae, K., C. A. Kieslich, D. Morikis, S. C. Kim and E. M. Lord (2009). "A gain-of-function mutation of Arabidopsis lipid transfer protein 5 disturbs pollen tube tip growth and fertilization." Plant Cell 21(12): 3902-3914.
23	Cheung, A. Y. and H. M. Wu (2011). "THESEUS 1, FERONIA and relatives: a family of cell wall-sensing receptor kinases?" Curr Opin Plant Biol 14(6): 632-641.
24	Cnops, G., X. Wang, P. Linstead, M. Van Montagu, M. Van Lijsebettens and L. Dolan (2000). "Tornado1 and tornado2 are required for the specification of radial and circumferential pattern in the Arabidopsis root." Development 127(15): 3385-3394.
25	Cui, H., D. Kong, P. Wei, Y. Hao, K. U. Torii, J. S. Lee and J. Li (2014). "SPINDLY, ERECTA, and its ligand STOMAGEN have a role in redox-mediated cortex proliferation in the Arabidopsis root." Mol Plant 7(12): 1727-1739.
26	De Simone, S., Y. Oka and Y. Inoue (2000). "Photoperceptive site of the photoinduction of root hairs in lettuce (Lactuca sativa L. cv. Grand Rapids) seedlings under low pH conditions." Journal of Plant Research 113(1109): 55-62.
27	Djakovic, S., J. Dyachok, M. Burke, M. J. Frank and L. G. Smith (2006). "BRICK1/HSPC300 functions with SCAR and the ARP2/3 complex to regulate epidermal cell shape in Arabidopsis." Development 133(6): 1091-1100.
28	Dong, X., Z. Hong, M. Sivaramakrishnan, M. Mahfouz and D. P. Verma (2005). "Callose synthase (CalS5) is required for exine formation during microgametogenesis and for pollen viability in Arabidopsis." Plant J 42(3): 315-328.
29	El-Assal Sel, D., J. Le, D. Basu, E. L. Mallery and D. B. Szymanski (2004). "Arabidopsis GNARLED encodes a NAP125 homolog that positively regulates ARP2/3." Curr Biol 14(15): 1405-1409.
30	El-Din El-Assal, S., J. Le, D. Basu, E. L. Mallery and D. B. Szymanski (2004). "DISTORTED2 encodes an ARPC2 subunit of the putative Arabidopsis ARP2/3 complex." Plant J 38(3): 526-538.
31	Escobar-Restrepo, J. M., N. Huck, S. Kessler, V. Gagliardini, J. Gheyselinck, W. C. Yang and U. Grossniklaus (2007). "The FERONIA receptor-like kinase mediates male-female interactions during pollen tube reception." Science 317(5838): 656-660.
32	Estelle, M. A. and C. R. Somerville (1987). "Auxin Resistant Mutants of Arabidopsis with an Altered Morphology." Journal of Cellular Biochemistry: 19-19.
33	Favery, B., E. Ryan, J. Foreman, P. Linstead, K. Boudonck, M. Steer, P. Shaw and L. Dolan (2001). "KOJAK encodes a cellulose synthase-like protein required for root hair cell morphogenesis in Arabidopsis." Genes Dev 15(1): 79-89.
34	Folkers, U., J. Berger and M. Hulskamp (1997). "Cell morphogenesis of trichomes in Arabidopsis: differential control of primary and secondary branching by branch initiation regulators and cell growth." Development 124(19): 3779-3786.
35	Galway, M. E., J. D. Masucci, A. M. Lloyd, V. Walbot, R. W. Davis and J. W. Schiefelbein (1994). "The TTG gene is required to specify epidermal cell fate and cell patterning in the Arabidopsis root." Dev Biol 166(2): 740-754.
36	Gan, L., K. Xia, J. G. Chen and S. Wang (2011). "Functional characterization of TRICHOMELESS2, a new single-repeat R3 MYB transcription factor in the regulation of trichome patterning in Arabidopsis." BMC Plant Biol 11: 176.
37	Gonzalez, A., J. Mendenhall, Y. Huo and A. Lloyd (2009). "TTG1 complex MYBs, MYB5 and TT2, control outer seed coat differentiation." Dev Biol 325(2): 412-421.
38	Grierson, C. S., K. Roberts, K. A. Feldmann and L. Dolan (1997). "The COW1 locus of arabidopsis acts after RHD2, and in parallel with RHD3 and TIP1, to determine the shape, rate of elongation, and number of root hairs produced from each site of hair formation." Plant Physiol 115(3): 981-990.
39	Guan, L., S. Yang, S. Li, Y. Liu, Y. Liu, Y. Yang, G. Qin, H. Wang, T. Wu, Z. Wang, X. Feng, Y. Wu, J. K. Zhu, X. Li and L. Li (2021). "AtSEC22 Regulates Cell Morphogenesis via Affecting Cytoskeleton Organization and Stabilities." Front Plant Sci 12: 635732.
40	Guzman, P. and J. R. Ecker (1990). "Exploiting the triple response of Arabidopsis to identify ethylene-related mutants." Plant Cell 2(6): 513-523.
41	Han, S., L. Green and D. J. Schnell (2009). "The signal peptide peptidase is required for pollen function in Arabidopsis." Plant Physiol 149(3): 1289-1301.
42	Hauser, M. T., A. Morikami and P. N. Benfey (1995). "Conditional root expansion mutants of Arabidopsis." Development 121(4): 1237-1252.
43	Henriques, R., Z. Magyar, A. Monardes, S. Khan, C. Zalejski, J. Orellana, L. Szabados, C. de la Torre, C. Koncz and L. Bogre (2010). "Arabidopsis S6 kinase mutants display chromosome instability and altered RBR1-E2F pathway activity." EMBO J 29(17): 2979-2993.
44	Heppel, S. C., F. W. Jaffe, A. M. Takos, S. Schellmann, T. Rausch, A. R. Walker and J. Bogs (2013). "Identification of key amino acids for the evolution of promoter target specificity of anthocyanin and proanthocyanidin regulating MYB factors." Plant Mol Biol 82(4-5): 457-471.
45	Herman, P. L. and M. D. Marks (1989). "Trichome Development in Arabidopsis thaliana. II. Isolation and Complementation of the GLABROUS1 Gene." Plant Cell 1(11): 1051-1055.
46	Hirano, T., T. Matsuzawa, K. Takegawa and M. H. Sato (2011). "Loss-of-function and gain-of-function mutations in FAB1A/B impair endomembrane homeostasis, conferring pleiotropic developmental abnormalities in Arabidopsis." Plant Physiol 155(2): 797-807.
47	Hulskamp, M., S. Misra and G. Jurgens (1994). "Genetic dissection of trichome cell development in Arabidopsis." Cell 76(3): 555-566.
48	Ilgenfritz, H., D. Bouyer, A. Schnittger, J. Mathur, V. Kirik, B. Schwab, N. H. Chua, G. Jurgens and M. Hulskamp (2003). "The Arabidopsis STICHEL gene is a regulator of trichome branch number and encodes a novel protein." Plant Physiol 131(2): 643-655.
49	Ishiguro, S., Y. Nishimori, M. Yamada, H. Saito, T. Suzuki, T. Nakagawa, H. Miyake, K. Okada and K. Nakamura (2010). "The Arabidopsis FLAKY POLLEN1 gene encodes a 3-hydroxy-3-methylglutaryl-coenzyme A synthase required for development of tapetum-specific organelles and fertility of pollen grains." Plant Cell Physiol 51(6): 896-911.
50	Jakoby, M. J., D. Falkenhan, M. T. Mader, G. Brininstool, E. Wischnitzki, N. Platz, A. Hudson, M. Hulskamp, J. Larkin and A. Schnittger (2008). "Transcriptional profiling of mature Arabidopsis trichomes reveals that NOECK encodes the MIXTA-like transcriptional regulator MYB106." Plant Physiol 148(3): 1583-1602.
51	Kang, Y. H., V. Kirik, M. Hulskamp, K. H. Nam, K. Hagely, M. M. Lee and J. Schiefelbein (2009). "The MYB23 gene provides a positive feedback loop for cell fate specification in the Arabidopsis root epidermis." Plant Cell 21(4): 1080-1094.
52	Kieber, J. J., M. Rothenberg, G. Roman, K. A. Feldmann and J. R. Ecker (1993). "CTR1, a negative regulator of the ethylene response pathway in Arabidopsis, encodes a member of the raf family of protein kinases." Cell 72(3): 427-441.
53	Kim, H. U., Y. Li and A. H. Huang (2005). "Ubiquitous and endoplasmic reticulum-located lysophosphatidyl acyltransferase, LPAT2, is essential for female but not male gametophyte development in Arabidopsis." Plant Cell 17(4): 1073-1089.
54	Kim, O. K., J. H. Jung and C. M. Park (2010). "An Arabidopsis F-box protein regulates tapetum degeneration and pollen maturation during anther development." Planta 232(2): 353-366.
55	Kirik, V., D. Bouyer, U. Schobinger, N. Bechtold, M. Herzog, J. M. Bonneville and M. Hulskamp (2001a). "CPR5 is involved in cell proliferation and cell death control and encodes a novel transmembrane protein." Curr Biol 11(23): 1891-1895.
56	Kirik, V., P. E. Grini, J. Mathur, I. Klinkhammer, K. Adler, N. Bechtold, M. Herzog, J. M. Bonneville and M. Hulskamp (2002a). "The Arabidopsis TUBULIN-FOLDING COFACTOR A gene is involved in the control of the alpha/beta-tubulin monomer balance." Plant Cell 14(9): 2265-2276.
57	Kirik, V., J. Mathur, P. E. Grini, I. Klinkhammer, K. Adler, N. Bechtold, M. Herzog, J. M. Bonneville and M. Hulskamp (2002b). "Functional analysis of the tubulin-folding cofactor C in Arabidopsis thaliana." Curr Biol 12(17): 1519-1523.
58	Kirik, V., A. Schnittger, V. Radchuk, K. Adler, M. Hulskamp and H. Baumlein (2001b). "Ectopic expression of the Arabidopsis AtMYB23 gene induces differentiation of trichome cells." Dev Biol 235(2): 366-377.
59	Kirik, V., A. Schrader, J. F. Uhrig and M. Hulskamp (2007). "MIDGET unravels functions of the Arabidopsis topoisomerase VI complex in DNA endoreduplication, chromatin condensation, and transcriptional silencing." Plant Cell 19(10): 3100-3110.
60	Kirik, V., M. Simon, M. Huelskamp and J. Schiefelbein (2004a). "The ENHANCER OF TRY AND CPC1 gene acts redundantly with TRIPTYCHON and CAPRICE in trichome and root hair cell patterning in Arabidopsis." Dev Biol 268(2): 506-513.
61	Kirik, V., M. Simon, K. Wester, J. Schiefelbein and M. Hulskamp (2004b). "ENHANCER of TRY and CPC 2 (ETC2) reveals redundancy in the region-specific control of trichome development of Arabidopsis." Plant Mol Biol 55(3): 389-398.
62	Koornneef, M., L. W. Dellaert and J. H. van der Veen (1982). "EMS- and radiation-induced mutation frequencies at individual loci in Arabidopsis thaliana (L.) Heynh." Mutat Res 93(1): 109-123.
63	Kwak, S. H. and J. Schiefelbein (2007). "The role of the SCRAMBLED receptor-like kinase in patterning the Arabidopsis root epidermis." Dev Biol 302(1): 118-131.
64	Lee, M. M. and J. Schiefelbein (1999). "WEREWOLF, a MYB-related protein in Arabidopsis, is a position-dependent regulator of epidermal cell patterning." Cell 99(5): 473-483.
65	Leyser, H. M., F. B. Pickett, S. Dharmasiri and M. Estelle (1996). "Mutations in the AXR3 gene of Arabidopsis result in altered auxin response including ectopic expression from the SAUR-AC1 promoter." Plant J 10(3): 403-413.
66	Li, C., F. L. Yeh, A. Y. Cheung, Q. Duan, D. Kita, M. C. Liu, J. Maman, E. J. Luu, B. W. Wu, L. Gates, M. Jalal, A. Kwong, H. Carpenter and H. M. Wu (2015). "Glycosylphosphatidylinositol-anchored proteins as chaperones and co-receptors for FERONIA receptor kinase signaling in Arabidopsis." Elife 4.
67	Li, S. F., O. N. Milliken, H. Pham, R. Seyit, R. Napoli, J. Preston, A. M. Koltunow and R. W. Parish (2009). "The Arabidopsis MYB5 transcription factor regulates mucilage synthesis, seed coat development, and trichome morphogenesis." Plant Cell 21(1): 72-89.
68	Liao, H. Z., M. M. Zhu, H. H. Cui, X. Y. Du, Y. Tang, L. Q. Chen, Ye and X. Q. Zhang (2016). "MARIS plays important roles in Arabidopsis pollen tube and root hair growth." J Integr Plant Biol 58(11): 927-940.
69	Liu, X. L., L. Liu, Q. K. Niu, C. Xia, K. Z. Yang, R. Li, L. Q. Chen, X. Q. Zhang, Y. Zhou and D. Ye (2011). "Male gametophyte defective 4 encodes a rhamnogalacturonan II xylosyltransferase and is important for growth of pollen tubes and roots in Arabidopsis." Plant J 65(4): 647-660.
70	Lu, Y., S. Chanroj, L. Zulkifli, M. A. Johnson, N. Uozumi, A. Cheung and H. Sze (2011). "Pollen tubes lacking a pair of K+ transporters fail to target ovules in Arabidopsis." Plant Cell 23(1): 81-93.
71	Mandaokar, A. and J. Browse (2009). "MYB108 acts together with MYB24 to regulate jasmonate-mediated stamen maturation in Arabidopsis." Plant Physiol 149(2): 851-862.
72	Mandaokar, A., B. Thines, B. Shin, B. M. Lange, G. Choi, Y. J. Koo, Y. J. Yoo, Y. D. Choi, G. Choi and J. Browse (2006). "Transcriptional regulators of stamen development in Arabidopsis identified by transcriptional profiling." Plant J 46(6): 984-1008.
73	Marks, M. D. and K. A. Feldmann (1989). "Trichome Development in Arabidopsis thaliana. I. T-DNA Tagging of the GLABROUS1 Gene." Plant Cell 1(11): 1043-1050.
74	Masucci, J. D., W. G. Rerie, D. R. Foreman, M. Zhang, M. E. Galway, M. D. Marks and J. W. Schiefelbein (1996). "The homeobox gene GLABRA2 is required for position-dependent cell differentiation in the root epidermis of Arabidopsis thaliana." Development 122(4): 1253-1260.
75	Masucci, J. D. and J. W. Schiefelbein (1994). "The rhd6 Mutation of Arabidopsis thaliana Alters Root-Hair Initiation through an Auxin- and Ethylene-Associated Process." Plant Physiol 106(4): 1335-1346.
76	Masucci, J. D. and J. W. Schiefelbein (1996). "Hormones act downstream of TTG and GL2 to promote root hair outgrowth during epidermis development in the Arabidopsis root." Plant Cell 8(9): 1505-1517.
77	Mathur, J., N. Mathur, B. Kernebeck and M. Hulskamp (2003a). "Mutations in actin-related proteins 2 and 3 affect cell shape development in Arabidopsis." Plant Cell 15(7): 1632-1645.
78	Mathur, J., N. Mathur, V. Kirik, B. Kernebeck, B. P. Srinivas and M. Hulskamp (2003b). "Arabidopsis CROOKED encodes for the smallest subunit of the ARP2/3 complex and controls cell shape by region specific fine F-actin formation." Development 130(14): 3137-3146.
79	Mathur, J., P. Spielhofer, B. Kost and N. Chua (1999). "The actin cytoskeleton is required to elaborate and maintain spatial patterning during trichome cell morphogenesis in Arabidopsis thaliana." Development 126(24): 5559-5568.
80	Matsui, K., K. Hiratsu, T. Koyama, H. Tanaka and M. Ohme-Takagi (2005). "A chimeric AtMYB23 repressor induces hairy roots, elongation of leaves and stems, and inhibition of the deposition of mucilage on seed coats in Arabidopsis." Plant Cell Physiol 46(1): 147-155.
81	Munoz-Bertomeu, J., B. Cascales-Minana, J. M. Mulet, E. Baroja-Fernandez, J. Pozueta-Romero, J. M. Kuhn, J. Segura and R. Ros (2009). "Plastidial glyceraldehyde-3-phosphate dehydrogenase deficiency leads to altered root development and affects the sugar and amino acid balance in Arabidopsis." Plant Physiol 151(2): 541-558.
82	Ohashi, Y., A. Oka, R. Rodrigues-Pousada, M. Possenti, I. Ruberti, G. Morelli and T. Aoyama (2003). "Modulation of phospholipid signaling by GLABRA2 in root-hair pattern formation." Science 300(5624): 1427-1430.
83	Oppenheimer, D. G. (1998). "Genetics of plant cell shape." Curr Opin Plant Biol 1(6): 520-524.
84	Oppenheimer, D. G., M. A. Pollock, J. Vacik, D. B. Szymanski, B. Ericson, K. Feldmann and M. D. Marks (1997). "Essential role of a kinesin-like protein in Arabidopsis trichome morphogenesis." Proc Natl Acad Sci U S A 94(12): 6261-6266.
85	Parker, J. S., A. C. Cavell, L. Dolan, K. Roberts and C. S. Grierson (2000). "Genetic interactions during root hair morphogenesis in Arabidopsis." Plant Cell 12(10): 1961-1974.
86	Payne, C. T., F. Zhang and A. M. Lloyd (2000). "GL3 encodes a bHLH protein that regulates trichome development in arabidopsis through interaction with GL1 and TTG1." Genetics 156(3): 1349-1362.
87	Peng, J., H. Ilarslan, E. S. Wurtele and D. C. Bassham (2011). "AtRabD2b and AtRabD2c have overlapping functions in pollen development and pollen tube growth." BMC Plant Biol 11: 25.
88	Perazza, D., M. Herzog, M. Hulskamp, S. Brown, A. M. Dorne and J. M. Bonneville (1999). "Trichome cell growth in Arabidopsis thaliana can be derepressed by mutations in at least five genes." Genetics 152(1): 461-476.
89	Perazza, D., G. Vachon and M. Herzog (1998). "Gibberellins promote trichome formation by Up-regulating GLABROUS1 in arabidopsis." Plant Physiol 117(2): 375-383.
90	Pesch, M., I. Schultheiss, S. Digiuni, J. F. Uhrig and M. Hulskamp (2013). "Mutual control of intracellular localisation of the patterning proteins AtMYC1, GL1 and TRY/CPC in Arabidopsis." Development 140(16): 3456-3467.
91	Pickett, F. B., A. K. Wilson and M. Estelle (1990). "The aux1 Mutation of Arabidopsis Confers Both Auxin and Ethylene Resistance." Plant Physiol 94(3): 1462-1466.
92	Pitts, R. J., A. Cernac and M. Estelle (1998). "Auxin and ethylene promote root hair elongation in Arabidopsis." Plant J 16(5): 553-560.
93	Ramachandran, S., H. E. Christensen, Y. Ishimaru, C. H. Dong, W. Chao-Ming, A. L. Cleary and N. H. Chua (2000). "Profilin plays a role in cell elongation, cell shape maintenance, and flowering in Arabidopsis." Plant Physiol 124(4): 1637-1647.
94	Reed, J. W., P. Nagpal, D. S. Poole, M. Furuya and J. Chory (1993). "Mutations in the gene for the red/far-red light receptor phytochrome B alter cell elongation and physiological responses throughout Arabidopsis development." Plant Cell 5(2): 147-157.
95	Renault, H., A. El Amrani, R. Palanivelu, E. P. Updegraff, A. Yu, J. P. Renou, D. Preuss, A. Bouchereau and C. Deleu (2011). "GABA accumulation causes cell elongation defects and a decrease in expression of genes encoding secreted and cell wall-related proteins in Arabidopsis thaliana." Plant Cell Physiol 52(5): 894-908.
96	Renault, H., V. Roussel, A. El Amrani, M. Arzel, D. Renault, A. Bouchereau and C. Deleu (2010). "The Arabidopsis pop2-1 mutant reveals the involvement of GABA transaminase in salt stress tolerance." BMC Plant Biol 10: 20.
97	Rigas, S., G. Debrosses, K. Haralampidis, F. Vicente-Agullo, K. A. Feldmann, A. Grabov, L. Dolan and P. Hatzopoulos (2001). "TRH1 encodes a potassium transporter required for tip growth in Arabidopsis root hairs." Plant Cell 13(1): 139-151.
98	Roy, B., G. P. Copenhaver and A. G. von Arnim (2011). "Fluorescence-tagged transgenic lines reveal genetic defects in pollen growth--application to the eIF3 complex." PLoS One 6(3): e17640.
99	Saedler, R., M. Jakoby, B. Marin, E. Galiana-Jaime and M. Hulskamp (2009). "The cell morphogenesis gene SPIRRIG in Arabidopsis encodes a WD/BEACH domain protein." Plant J 59(4): 612-621.
100	Sakai, T., H. Honing, M. Nishioka, Y. Uehara, M. Takahashi, N. Fujisawa, K. Saji, M. Seki, K. Shinozaki, M. A. Jones, N. Smirnoff, K. Okada and G. O. Wasteneys (2008). "Armadillo repeat-containing kinesins and a NIMA-related kinase are required for epidermal-cell morphogenesis in Arabidopsis." Plant J 53(1): 157-171.
101	Salazar-Henao, J. E., I. C. Velez-Bermudez and W. Schmidt (2016). "The regulation and plasticity of root hair patterning and morphogenesis." Development 143(11): 1848-1858.
102	Schellmann, S., A. Schnittger, V. Kirik, T. Wada, K. Okada, A. Beermann, J. Thumfahrt, G. Jurgens and M. Hulskamp (2002). "TRIPTYCHON and CAPRICE mediate lateral inhibition during trichome and root hair patterning in Arabidopsis." EMBO J 21(19): 5036-5046.
103	Schiefelbein, J., M. Galway, J. Masucci and S. Ford (1993). "Pollen tube and root-hair tip growth is disrupted in a mutant of Arabidopsis thaliana." Plant Physiol 103(3): 979-985.
104	Schiefelbein, J. W. and C. Somerville (1990). "Genetic Control of Root Hair Development in Arabidopsis thaliana." Plant Cell 2(3): 235-243.
105	Schneider, K., B. Wells, L. Dolan and K. Roberts (1997). "Structural and genetic analysis of epidermal cell differentiation in Arabidopsis primary roots." Development 124(9): 1789-1798.
106	Schnittger, A., U. Schobinger, D. Bouyer, C. Weinl, Y. D. Stierhof and M. Hulskamp (2002). "Ectopic D-type cyclin expression induces not only DNA replication but also cell division in Arabidopsis trichomes." Proc Natl Acad Sci U S A 99(9): 6410-6415.
107	Schnittger, A., U. Schobinger, Y. D. Stierhof and M. Hulskamp (2002). "Ectopic B-type cyclin expression induces mitotic cycles in endoreduplicating Arabidopsis trichomes." Curr Biol 12(5): 415-420.
108	Schwab, B., U. Folkers, H. Ilgenfritz and M. Hulskamp (2000). "Trichome morphogenesis in Arabidopsis." Philos Trans R Soc Lond B Biol Sci 355(1399): 879-883.
109	Schwab, B., J. Mathur, R. Saedler, H. Schwarz, B. Frey, C. Scheidegger and M. Hulskamp (2003). "Regulation of cell expansion by the DISTORTED genes in Arabidopsis thaliana: actin controls the spatial organization of microtubules." Mol Genet Genomics 269(3): 350-360.
110	Serrazina, S., F. V. Dias and R. Malho (2014). "Characterization of FAB1 phosphatidylinositol kinases in Arabidopsis pollen tube growth and fertilization." New Phytol 203(3): 784-793.
111	Simon, M., A. Bruex, R. M. Kainkaryam, X. Zheng, L. Huang, P. J. Woolf and J. Schiefelbein (2013). "Tissue-specific profiling reveals transcriptome alterations in Arabidopsis mutants lacking morphological phenotypes." Plant Cell 25(9): 3175-3185.
112	Soto, G., R. Fox, N. Ayub, K. Alleva, F. Guaimas, E. J. Erijman, A. Mazzella, G. Amodeo and J. Muschietti (2010). "TIP5
113	Sousa, E., B. Kost and R. Malho (2008). "Arabidopsis phosphatidylinositol-4-monophosphate 5-kinase 4 regulates pollen tube growth and polarity by modulating membrane recycling." Plant Cell 20(11): 3050-3064.
114	Sundaravelpandian, K., N. N. P. Chandrika and W. Schmidt (2013). "PFT1, a transcriptional Mediator complex subunit, controls root hair differentiation through reactive oxygen species (ROS) distribution in Arabidopsis." New Phytol 197(1): 151-161.
115	Symonds, V. V., G. Hatlestad and A. M. Lloyd (2011). "Natural allelic variation defines a role for ATMYC1: trichome cell fate determination." PLoS Genet 7(6): e1002069.
116	Toller, A., L. Brownfield, C. Neu, D. Twell and P. Schulze-Lefert (2008). "Dual function of Arabidopsis glucan synthase-like genes GSL8 and GSL10 in male gametophyte development and plant growth." Plant J 54(5): 911-923.
117	Tominaga, R., M. Iwata, R. Sano, K. Inoue, K. Okada and T. Wada (2008). "Arabidopsis CAPRICE-LIKE MYB 3 (CPL3) controls endoreduplication and flowering development in addition to trichome and root hair formation." Development 135(7): 1335-1345.
118	Ueda, M., K. Matsui, S. Ishiguro, T. Kato, S. Tabata, M. Kobayashi, M. Seki, K. Shinozaki and K. Okada (2011). "Arabidopsis RPT2a encoding the 26S proteasome subunit is required for various aspects of root meristem maintenance, and regulates gametogenesis redundantly with its homolog, RPT2b." Plant Cell Physiol 52(9): 1628-1640.
119	Umeda, M., C. Umeda-Hara and H. Uchimiya (2000). "A cyclin-dependent kinase-activating kinase regulates differentiation of root initial cells in Arabidopsis." Proc Natl Acad Sci U S A 97(24): 13396-13400.
120	Wada, T., T. Kurata, R. Tominaga, Y. Koshino-Kimura, T. Tachibana, K. Goto, M. D. Marks, Y. Shimura and K. Okada (2002). "Role of a positive regulator of root hair development, CAPRICE, in Arabidopsis root epidermal cell differentiation." Development 129(23): 5409-5419.
121	Wada, T., T. Tachibana, Y. Shimura and K. Okada (1997). "Epidermal cell differentiation in Arabidopsis determined by a Myb homolog, CPC." Science 277(5329): 1113-1116.
122	Walker, J. D., D. G. Oppenheimer, J. Concienne and J. C. Larkin (2000). "SIAMESE, a gene controlling the endoreduplication cell cycle in Arabidopsis thaliana trichomes." Development 127(18): 3931-3940.
123	Wang, S., S. H. Kwak, Q. Zeng, B. E. Ellis, X. Y. Chen, J. Schiefelbein and J. G. Chen (2007). "TRICHOMELESS1 regulates trichome patterning by suppressing GLABRA1 in Arabidopsis." Development 134(21): 3873-3882.
124	Wang, X., G. Cnops, R. Vanderhaeghen, S. De Block, M. Van Montagu and M. Van Lijsebettens (2001). "AtCSLD3, a cellulose synthase-like gene important for root hair growth in arabidopsis." Plant Physiol 126(2): 575-586.
125	Willing, E. M., V. Rawat, T. Mandakova, F. Maumus, G. V. James, K. J. Nordstrom, C. Becker, N. Warthmann, C. Chica, B. Szarzynska, M. Zytnicki, M. C. Albani, C. Kiefer, S. Bergonzi, L. Castaings, J. L. Mateos, M. C. Berns, N. Bujdoso, T. Piofczyk, L. de Lorenzo, C. Barrero-Sicilia, I. Mateos, M. Piednoel, J. Hagmann, R. Chen-Min-Tao, R. Iglesias-Fernandez, S. C. Schuster, C. Alonso-Blanco, F. Rou…
126	Wilson, A. K., F. B. Pickett, J. C. Turner and M. Estelle (1990). "A dominant mutation in Arabidopsis confers resistance to auxin, ethylene and abscisic acid." Mol Gen Genet 222(2-3): 377-383.
127	Xia, C., Y. J. Wang, W. Q. Li, Y. R. Chen, Y. Deng, X. Q. Zhang, L. Q. Chen and D. Ye (2010). "The Arabidopsis eukaryotic translation initiation factor 3, subunit F (AteIF3f), is required for pollen germination and embryogenesis." Plant J 63(2): 189-202.
128	Yamaoka, Y., S. Shin, A. Y. Le, M. Ito, Y. Lee and I. Nishida (2021). "Phosphatidylserine is Required for the Normal Progression of Cell Plate Formation in Arabidopsis Root Meristem." Plant Cell Physiol.
129	Yang, G., P. Gao, H. Zhang, S. Huang and Z. L. Zheng (2007). "A mutation in MRH2 kinesin enhances the root hair tip growth defect caused by constitutively activated ROP2 small GTPase in Arabidopsis." PLoS One 2(10): e1074.
130	Yoo, C. M. and E. B. Blancaflor (2013). "Overlapping and divergent signaling pathways for ARK1 and AGD1 in the control of root hair polarity in Arabidopsis thaliana." Front Plant Sci 4: 528.
131	Yuen, C. Y., J. C. Sedbrook, R. M. Perrin, K. L. Carroll and P. H. Masson (2005). "Loss-of-function mutations of ROOT HAIR DEFECTIVE3 suppress root waving, skewing, and epidermal cell file rotation in Arabidopsis." Plant Physiol 138(2): 701-714.
132	Zhang, F., A. Gonzalez, M. Zhao, C. T. Payne and A. Lloyd (2003). "A network of redundant bHLH proteins functions in all TTG1-dependent pathways of Arabidopsis." Development 130(20): 4859-4869.
133	Zhang, H., F. G. Zhao, R. J. Tang, Y. Yu, J. Song, Y. Wang, L. Li and S. Luan (2017). "Two tonoplast MATE proteins function as turgor-regulating chloride channels in Arabidopsis." Proc Natl Acad Sci U S A 114(10): E2036-E2045.
134	Zhang, M., J. Fan, D. C. Taylor and J. B. Ohlrogge (2009). "DGAT1 and PDAT1 acyltransferases have overlapping functions in Arabidopsis triacylglycerol biosynthesis and are essential for normal pollen and seed development." Plant Cell 21(12): 3885-3901.
135	Zhang, S., Y. Pan, W. Tian, M. Dong, H. Zhu, S. Luan and L. Li (2017). "Arabidopsis CNGC14 Mediates Calcium Influx Required for Tip Growth in Root Hairs." Mol Plant 10(7): 1004-1006.
136	Zhang, X., J. Dyachok, S. Krishnakumar, L. G. Smith and D. G. Oppenheimer (2005a). "IRREGULAR TRICHOME BRANCH1 in Arabidopsis encodes a plant homolog of the actin-related protein2/3 complex activator Scar/WAVE that regulates actin and microtubule organization." Plant Cell 17(8): 2314-2326.
137	Zhang, X., P. H. Grey, S. Krishnakumar and D. G. Oppenheimer (2005b). "The IRREGULAR TRICHOME BRANCH loci regulate trichome elongation in Arabidopsis." Plant Cell Physiol 46(9): 1549-1560.
138	Zhang, Y., J. He and S. McCormick (2009). "Two Arabidopsis AGC kinases are critical for the polarized growth of pollen tubes." Plant J 58(3): 474-484.
139	Zimmermann, I. M., M. A. Heim, B. Weisshaar and J. F. Uhrig (2004). "Comprehensive identification of Arabidopsis thaliana MYB transcription factors interacting with R/B-like BHLH proteins." Plant J 40(1): 22-34.
